# Supplementary material for: The Complexome of Dehalococcoides mccartyi Reveals Its Organohalide Respiration-Complex Is Modular
Source: Front Microbiol. 2018 Jun 12;9:1130. doi: 10.3389/fmicb.2018.01130 (PMC6005880; doi:10.3389/fmicb.2018.01130)
Supplement: Supplemental Table 1 — List of all detected proteins and their identified peptides. The list gives absolute numbers of area counts determined by label-free quantification. The numbers represent the sum of all area count values obtained from the gel slices. Also the number of peptides identified for each protein is listed. [file Data_Sheet_1.XLSX]

## Sheet: Table Legends
Table S1	List of all detected proteins and their identified peptides. The lists gives absolute numbers of area counts determined by label-free quantification. The numbers represent the sum of all area count values obtained from the gel slices. Also the number of peptides identified for each protein is listed.
Table S2	Color code for the suspected OHR complex proteins used in this manuscript

## Sheet: Table S1
Protein Accession	LocusTag	Annotation	Extraction mode 1	Extraction mode 2	Extraction mode 3	Sum of all three analyses	Number identified peptides extraction mode 1	Number identified peptides extraction mode 2	Number identified peptides extraction mode 3	Suspected part of OHR-complex
Q3ZWF5	cbdbA84	reductive dehalogenase homologous protein, RdhA; chlorobenzene reductive dehalogenase CbrA	7439670969	9.4467e+06	4.49149e+09	1.19406e+10	17	2	23	yes
Q3ZVZ8	cbdbA1635	hypothetical protein cbdb_A1635	5.99996e+09	3.68655e+08	1.04239e+09	7.41101e+09	6	3	7
Q3ZX60	cbdbA633	ABC-type cobalamin/Fe3+-siderophores transport system, periplasmic component	3369432165	3.90506e+08	2.63239e+09	6.39233e+09	12	6	9
Q3ZZ94	cbdbA294	hypothetical protein cbdb_A294	5450158873	9.91096e+07	1.34257e+08	5.68353e+09	8	5	7
Q3ZW18	cbdbA1610	hypothetical protein cbdb_A1610		3.58786e+09	1.41692e+07	3.60203e+09		5	1
Q3ZYU4	cbdbA1368	hypothetical protein cbdb_A1368	992800500	2.06383e+09	4.88443e+08	3.54508e+09	19	12	11
Q3ZWN7	cbdbA161	phosphate ABC transporter, phosphate-binding protein	2754485396	1.09476e+08	1.76872e+07	2.88165e+09	8	7	2
Q3ZWG0	cbdbA80	reductive dehalogenase homologous protein, RdhA	857628895	9.01789e+07	1.86449e+09	2.8123e+09	12	8	22	yes
Q3ZYW8	cbdbA1393	chaperonin GroEL	166859022	1.08391e+09	6.26994e+08	1.87776e+09	9	24	22
Q3ZY81	cbdbA1106	putative periplasmic protein	1351691616	2.78247e+08	5.98413e+07	1.68978e+09	11	6	5
Q3ZZI0	cbdbA371	amino acid ABC transporter, periplasmic aminoacid-binding protein	1.46356e+09	7.42253e+07	8.98914e+06	1.54678e+09	5	3	2
Q3ZZ43	cbdbA1463	peptide ABC transporter, periplasmic peptide-binding protein	1325155954	1.71001e+06	6.29504e+07	1.38982e+09	7	1	3
Q3ZVY7	cbdbA1588	reductive dehalogenase homologous protein, RdhA	535714953		7.38843e+08	1.27456e+09	17		17	yes
Q3ZY45	cbdbA1039	ABC-type dipeptide/oligopeptide/nickel transport system, periplasmic component	8.88829e+08	1.88781e+08	1.96407e+08	1.27402e+09	14	11	11
Q3ZWL3	cbdbA131	putative Ni/Fe hydrogenase, iron-sulfur cluster-binding subunit, HupX	686504371	4.58283e+08	2.89137e+07	1.1737e+09	8	2	3	yes
Q3ZZG3	cbdbA390	serine hydroxymethyltransferase		1.16622e+09		1.16622e+09		2
Q3ZXB3	cbdbA728	hypothetical protein cbdb_A728		9.45353e+08		9.45353e+08		15
Q3ZWQ7	cbdbA195	organohalide respiration molybdoenzyme, major subunit, OmeA	5.22655e+08	7.67396e+07	3.20919e+08	9.20314e+08	20	10	17	yes
Q3ZWV4	cbdbA260	hypothetical protein cbdb_A260	184839013	6.71394e+08		8.56233e+08	2	6
Q3ZY85	cbdbA1102	6,7-dimethyl-8-ribityllumazine synthase	690561650	5.70787e+07	7.63425e+07	8.23983e+08	4	2	4
Q3ZW53	cbdbA1688	putative membrane bound regulatory protein,CprC	7253440	8.1414e+08		8.21393e+08	2	2
Q3ZWY9	cbdbA569	glyceraldehyde-3-phosphate dehydrogenase, typeI	537043799	1.71437e+07	1.9459e+08	7.48777e+08	6	5	11
Q3ZXB4	cbdbA727	hypothetical protein cbdb_A727		7.31427e+08		7.31427e+08		40
Q3ZXV3	cbdbA935	dihydrodipicolinate synthase	5576040	2.85099e+06	6.10926e+08	6.19353e+08	1	1	3
Q3ZVV7	cbdbA1568	glutamine synthetase			4.87161e+08	4.87161e+08			14
Q3ZW47	cbdbA1695	twin-arginine translocation protein, TatA	402850955	3.65424e+07	4.46869e+07	4.8408e+08	4	2	1
Q3ZXX3	cbdbA960	elongation factor Tu	135573043	2.86088e+08		4.21661e+08	1	8
Q3ZWL5	cbdbA129	Ni/Fe hydrogenase large subunit, HupL	2.76512e+08	2.74419e+07	8.86483e+07	3.92602e+08	16	5	8	yes
Q3ZYS3	cbdbA1336	nicotinate-nucleotide pyrophosphorylase	12014493	1.73871e+07	3.21331e+08	3.50733e+08	2	3	7
Q3ZYV1	cbdbA1358	chaperone protein DnaK	2.89664e+07	2.91025e+08	2.58048e+07	3.45796e+08	3	16	6
Q3ZZ21	cbdbA1438	hypothetical protein cbdb_A1438	279134118	2.86933e+07		3.07827e+08	4	3
Q3ZXF0	cbdbA738	membrane-bound proton-translocating pyrophosphatase	134887030	1.51686e+08	7.96732e+06	2.94541e+08	7	6	1
Q3ZWW7	cbdbA567	hypothetical protein cbdb_A567	191675278	9.98038e+07		2.91479e+08	1	4
Q3ZWF9	cbdbB3	reductive dehalogenase anchoring protein, RdhB	25842490	1.01977e+08	1.51863e+08	2.79683e+08	1	1	1	yes
Q3ZW11	cbdbA1618	reductive dehalogenase homologous protein, RdhA	238237696	3.27665e+07	6.85814e+06	2.77862e+08	1	1	2	yes
Q3ZW63	cbdbA1675	hypothetical protein cbdb_A1675	23534811	1.57436e+08	9.0204e+07	2.71175e+08	2	6	7
Q3ZYE1	cbdbA1145	DNA polymerase III, beta subunit	67643321	9.71244e+07	1.00339e+08	2.65107e+08	7	6	10
Q3ZY09	cbdbA1024	hypothetical protein cbdb_A1024		2.40939e+08		2.40939e+08		12
Q3ZY17	cbdbA1016	hypothetical protein cbdb_A1016	160844845	7.72605e+07		2.38105e+08	10	3
Q3ZWY3	cbdbA547	ABC-type dipeptide/oligopeptide/nickel transport system, periplasmic component	230476815			230476815	6
Q3ZYB4	cbdbA1122	threonine synthase			2.22861e+08	2.22861e+08			1
Q3ZWH6	cbdbA113	hypothetical protein cbdb_A113		1.87494e+08	3.02263e+07	2.1772e+08		5	4
Q3ZZM0	cbdbA443	30S ribosomal protein S19		2.08733e+08		2.08733e+08		2
Q3ZYJ2	cbdbA1238	major facilitator family transporter		1.80119e+08	2.28744e+07	2.02994e+08		4	3
Q3ZXL5	cbdbA829	histidyl-tRNA synthetase		1.98537e+08		1.98537e+08		1
Q3ZY13	cbdbA1019	single-strand binding protein	87512199	5.63176e+07	5.28351e+07	1.96665e+08	5	3	3
Q3ZZX5	cbdbA1722	N-acetyl-gamma-glutamyl-phosphate reductase	31300204		1.63136e+08	1.94436e+08	2		9
Q3ZWZ1	cbdbA597	hydrogenase, group 3, VhuA subunit	743559	4.33068e+06	1.79341e+08	1.84415e+08	2	8	10
Q3ZXL4	cbdbA830	hypothetical protein cbdb_A830	1.66089e+08	8.72159e+06		1.74811e+08	1	1
Q3ZWT7	cbdbA222	serine protease inhibitor family protein	164164353	4.18956e+06		1.68354e+08	6	2
Q3ZXE8	cbdbA740	hypothetical protein cbdb_A740	144748250	1.36404e+07		1.58389e+08	1	1
Q3ZYW9	cbdbA1392	chaperonin GroES	83656380	6.41257e+07	1.03934e+07	1.58175e+08	1	3	1
Q3ZXY0	cbdbA954	50S ribosomal protein L7/L12	24698363	1.27818e+08	3.05611e+06	1.55572e+08	2	5	1
Q3ZXQ2	cbdbA896	putative branched-chain amino acid ABC transporter,periplasmic amino acid-binding protein	120447523		3.42534e+07	1.54701e+08	8		4
Q3ZX72	cbdbA678	putative antiporter GerN		1.31157e+08		1.31157e+08		1
Q3ZYX9	cbdbA1381	bifunctional phosphoribosylaminoimidazolecarboxamide formyltransferase/IMP cyclohydrolase		2.74816e+06	1.27451e+08	1.302e+08		3	12
Q3ZXQ1	cbdbA897	putative branched-chain amino acid ABC transporter,periplasmic amino acid-binding protein	112591811		1.62699e+07	1.28862e+08	5		3
Q3ZX45	cbdbA652	bifunctional acetyl-CoA decarbonylase/synthase complex subunit alpha/beta			1.26135e+08	1.26135e+08			10
Q3ZX26	cbdbA618	cation ABC transporter, periplasmc-binding protein	113825772		8.7855e+06	1.22611e+08	3		1
Q3ZZH8	cbdbA372	degV family protein	16741684	6.83476e+07	3.58388e+07	1.20928e+08	2	8	4
Q3ZZT9	cbdbA536	ATP synthase F1, alpha subunit, AtpA	9621594	3.86099e+07	7.22254e+07	1.20457e+08	5	7	8
Q3ZX39	cbdbA629	transketolase	94600327		2.51794e+07	1.1978e+08	1		6
Q3ZWQ8	cbdbA193	organohalide respiration molybdoenzyme, membrane subunit, OmeB	4603448	7.28774e+07	4.15721e+07	1.19053e+08	2	2	3	yes
Q3ZW76	cbdbA1708	homocitrate synthase			1.11848e+08	1.11848e+08			13
Q3ZYS1	cbdbA1339	preprotein translocase, YajC subunit	58309909	5.00744e+07		1.08384e+08	1	1
Q3ZWL4	cbdbA130	Ni/Fe hydrogenase, small subunit, HupS	81489149	2.51935e+06	2.09212e+07	1.0493e+08	4	1	3	yes
Q3ZWB3	cbdbA11	branched-chain amino acid aminotransferase	7907150	2.17531e+06	9.11491e+07	1.01232e+08	2	2	6
Q3ZWZ2	cbdbA596	hydrogenase, group 3, VhuG subunit	1752569	9.64427e+06	8.87163e+07	1.00113e+08	1	3	4
Q3ZY35	cbdbA1050	glutamine synthetase, type I	1307423	2.21385e+07	7.55522e+07	9.89981e+07	1	4	5
Q3ZZJ8	cbdbA408	putative isocitrate dehydrogenase			8.97975e+07	8.97975e+07			6
Q3ZZU1	cbdbA534	ATP synthase F0, B subunit, AtpF		7.80538e+07	8.65318e+06	8.67069e+07		5	3
Q3ZYB0	cbdbA1126	acetyl-CoA synthetase	9831812	7.49775e+07		8.48093e+07	4	8
Q3ZZC8	cbdbA313	putative membrane-associated zinc metalloprotease	7.60862e+07	5.97334e+06		8.20595e+07	2	2
Q3ZYD0	cbdbA1159	peptidylprolyl isomerase	76977310			76977310	5
Q3ZZB9	cbdbA325	phosphoribosylformylglycinamidine synthase II			7.58204e+07	7.58204e+07			9
Q3ZW67	cbdbA1669	antioxidant, AhpC		4.11635e+06	6.87019e+07	7.28182e+07		2	6
Q3ZXZ8	cbdbA982	hypothetical protein cbdb_A982	3141924	3.70706e+07	3.2164e+07	7.23766e+07	1	1	1
Q3ZX71	cbdbB16	pyruvic-ferredoxin oxidoreductase, gammasubunit		5.36067e+07	1.80881e+07	7.16949e+07		3	2
Q3ZXZ6	cbdbA985	ACT domain-containing protein	23673106		4.68011e+07	7.04742e+07	3		4
Q3ZXW5	cbdbA971	hypothetical protein cbdb_A971		6.89177e+07		6.89177e+07		7
Q3ZZB6	cbdbB11	hypothetical protein cbdb_B11			6.63988e+07	6.63988e+07			1
Q3ZWT4	cbdbA227	hypothetical protein cbdb_A227	42015721	1.55873e+07	5.43483e+06	6.30379e+07	6	1	1
Q3ZW48	cbdbA1694	twin-arginine translocation protein, TatA		4.83027e+07	1.47273e+07	6.303e+07		2	1
Q3ZZT6	cbdbA539	ATP synthase F1, epsilon subunit, AtpC		5.54496e+07	6.7627e+06	6.22123e+07		2	2
Q3ZWW9	cbdbA565	hypothetical protein cbdb_A565		6.21467e+07		6.21467e+07		4
Q3ZXI2	cbdbA811	ketol-acid reductoisomerase		5.76602e+07	4.1375e+06	6.17977e+07		4	1
Q3ZZA7	cbdbA278	50S ribosomal protein L19		5.96918e+07		5.96918e+07		3
Q3ZXL3	cbdbA831	SPFH domain-containing protein		5.82196e+07		5.82196e+07		3
Q3ZXT6	cbdbA904	CBS domain-containing protein			5.72891e+07	5.72891e+07			7
Q3ZX66	cbdbA684	putative		5.54912e+07		5.54912e+07		3
Q3ZYB2	cbdbA1124	putative protein export protein	55110211			55110211	5
Q3ZWX2	cbdbA562	hypothetical protein cbdb_A562		5.31511e+07		5.31511e+07		2
Q3ZY22	cbdbA1009	serine protease, DegP	53095453			53095453	2
Q3ZZP9	cbdbA463	30S ribosomal protein S13		5.2155e+07		5.2155e+07		4
Q3ZXX8	cbdbA956	50S ribosomal protein L1	15594657	8.3556e+06	2.55108e+07	4.9461e+07	3	3	4
Q3ZZH4	cbdbA377	hypothetical protein cbdb_A377			4.80429e+07	4.80429e+07			1
Q3ZZQ5	cbdbA457	50S ribosomal protein L15		4.76155e+07		4.76155e+07		2
Q3ZWW6	cbdbA568	GTPase domain-containing protein		4.47919e+07		4.47919e+07		8
Q3ZYL9	cbdbA1291	AsnC family transcriptional regulator		4.01964e+07		4.01964e+07		2
Q3ZW97	cbdbA32	putative potassium uptake protein, TrkA-like protein		3.1219e+06	3.69626e+07	4.00845e+07		2	4
Q3ZZN7	cbdbA476	S-adenosylmethionine synthetase		8.74224e+06	2.97779e+07	3.85202e+07		6	6
Q3ZY23	cbdbA1008	tryptophan synthase subunit beta		1.63089e+07	2.17908e+07	3.80996e+07		4	3
Q3ZYI2	cbdbA1217	serine protease, DegP	7001717	2.21152e+07	8.02383e+06	3.71407e+07	2	2	2
Q3ZZE4	cbdbA358	rubrerythrin	1291451	6.06e+06	2.97244e+07	3.70759e+07	3	2	3
Q3ZX07	cbdbA578	hypothetical protein cbdb_A578		3.69893e+07		3.69893e+07		10
Q3ZX33	cbdbA602	hypothetical protein cbdb_A602	33331747			33331747	?
Q3ZZX7	cbdbA1720	putative desulforedoxin	2235444	1.19802e+07	1.83504e+07	3.2566e+07	?	2	3
Q3ZX37	cbdbA614	hypothetical protein cbdb_A614	23829333	5.7809e+06	2.67756e+06	3.22878e+07	2	1	1
Q3ZYD7	cbdbA1149	hypothetical protein cbdb_A1149	31848852			31848852	3
Q3ZX50	cbdbA645	thioredoxin		3.15209e+07		3.15209e+07		2
Q3ZYR4	cbdbA1349	rhodanese-like domain-containing protein	28926810	2.08437e+06		3.10112e+07	1	1
Q3ZXI1	cbdbA812	acetolactate synthase 3 regulatory subunit		3.02526e+07		3.02526e+07		3
Q3ZXU7	cbdbA943	myo-inositol-1-phosphate synthase family protein		2.96083e+07		2.96083e+07		6
Q3ZYY7	cbdbA1426	putative ribosomal subunit interface protein		2.92606e+07		2.92606e+07		3
Q3ZZL8	cbdbA445	30S ribosomal protein S3		2.85123e+07		2.85123e+07		3
Q3ZYL0	cbdbA1245	hypothetical protein cbdb_A1245		2.68701e+07		2.68701e+07		2
Q3ZWU3	cbdbA273	preprotein translocase subunit SecF		2.64092e+07		2.64092e+07		1
Q3ZYB7	cbdbA1118	carbamoyl-phosphate synthase, large subunit			2.6103e+07	2.6103e+07			6
Q3ZY60	cbdbA1077	acetyl-CoA synthetase		2.59483e+07		2.59483e+07		11
Q3ZYX1	cbdbA1389	hemolysin-related protein		2.54515e+07		2.54515e+07		1
Q3ZW57	cbdbA1684	AIR synthase domain-containing protein	8898435	1.5677e+07		2.45755e+07	1	2
Q3ZZW4	cbdbA1737	hypothetical protein cbdb_A1737	24488527			24488527	1
Q3ZYA5	cbdbA1132	hypothetical protein cbdb_A1132		2.44845e+07		2.44845e+07		1
Q3ZXY4	cbdbA1001	cytosol aminopeptidase	1737810	2.06969e+06	2.05192e+07	2.43267e+07	2	3	9
Q3ZXD2	cbdbA761	membrane-bound proton-translocating pyrophosphatase		2.42506e+07		2.42506e+07		2
Q3ZZH6	cbdbA374	putative magnesium and cobalt transport protein	21251420	2.95934e+06		2.42108e+07	3	1
Q3ZWQ5	cbdbA197	pantetheine-phosphate adenylyltransferase		3.61687e+06	2.03596e+07	2.39764e+07		2	2
Q3ZZB5	cbdbA329	inositol-5-monophosphate dehydrogenase			2.33166e+07	2.33166e+07			1
Q3ZZR5	cbdbA508	diaminopimelate decarboxylase		365151	2.23331e+07	2.26982e+07		1	4
Q3ZZM8	cbdbA434	30S ribosomal protein S12		2.2264e+07		2.2264e+07		2
Q3ZZC1	cbdbA322	30S ribosomal protein S2		2.19672e+07		2.19672e+07		1
Q3ZWW8	cbdbA566	hypothetical protein cbdb_A566		2.07221e+07		2.07221e+07		1
Q3ZX82	cbdbA666	ATP-dependent Clp protease, proteolytic subunit ClpP			2.04723e+07	2.04723e+07			1
Q3ZZU0	cbdbA535	ATP synthase F0F1, delta subunit, AtpH		2.04219e+07		2.04219e+07		2
Q3ZXW3	cbdbA951	acetyltransferase		2.0161e+07		2.0161e+07		2
Q3ZZM3	cbdbA440	50S ribosomal protein L4		2.00407e+07		2.00407e+07		2
Q3ZWY8	cbdbB15	30S ribosomal protein S16		1.9988e+07		1.9988e+07		1
Q3ZZJ6	cbdbA410	hypothetical protein cbdb_A410		1.66124e+07	2.95528e+06	1.95677e+07		2	1
Q3ZX68	cbdbA682	pyruvic-ferredoxin oxidoreductase, beta subunit		424107	1.90617e+07	1.94858e+07		1	3
Q3ZZM1	cbdbA442	50S ribosomal protein L2		1.88995e+07		1.88995e+07		3
Q3ZZL4	cbdbA449	50S ribosomal protein L14		1.87743e+07		1.87743e+07		1
Q3ZX69	cbdbA681	pyruvic-ferredoxin oxidoreductase, alpha subunit		6.08003e+06	1.25729e+07	1.8653e+07		2	3
Q3ZYV0	cbdbA1359	co-chaperone protein GrpE		1.84329e+07		1.84329e+07		2
Q3ZYQ5	cbdbA1304	type II secretion system protein, GspI	10262226		6.53153e+06	1.67938e+07	3		1
Q3ZZQ7	cbdbA455	30S ribosomal protein S5		1.65601e+07		1.65601e+07		3
Q3ZXJ6	cbdbA794	iron-regulated ABC transporter, subunit SufB-related		1.60592e+07		1.60592e+07		1
Q3ZXH9	cbdbA815	dihydroxy-acid dehydratase			1.56888e+07	1.56888e+07			4
Q3ZXF5	cbdbA763	hypothetical protein cbdb_A763	7463864	2.28486e+06	5.80576e+06	1.55545e+07	2	1	1
Q3ZZA9	cbdbA276	putative DNA-binding protein		1.54166e+07		1.54166e+07		2
Q3ZZJ3	cbdbA415	HIT domain-containing protein			1.51159e+07	1.51159e+07			2
Q3ZZE0	cbdbA362	ABC transporter, ATP-binding protein	14902197			14902197	4
Q3ZYI1	cbdbA1220	serine protease, DegP	7518612	6.81858e+06		1.43372e+07	1	1
Q3ZZN0	cbdbA432	3-deoxy-7-phosphoheptulonate synthase		1.3531e+07		1.3531e+07		4
Q3ZZ23	cbdbA1461	peptide ABC transporter, permease protein		1.35298e+07		1.35298e+07		2
Q3ZZM4	cbdbA439	50S ribosomal protein L3		1.35144e+07		1.35144e+07		2
Q3ZXV1	cbdbA937	acetyltransferase	13494120			13494120	1
Q3ZZP6	cbdbA466	DNA-directed RNA polymerase subunit alpha		1.28745e+07		1.28745e+07		3
Q3ZZG4	cbdbA389	ribose-phosphate pyrophosphokinase		1.8366e+06	1.09437e+07	1.27803e+07		4	2
Q3ZXM2	cbdbA820	phosphoribosylaminoimidazole carboxylase,catalytic subunit	7657530	2.34643e+06	1.91329e+06	1.19173e+07	1	1	1
Q3ZZT1	cbdbA484	aIF-2BI family translation initiation factor	481737		1.12368e+07	1.17185e+07	1		2
Q3ZZP8	cbdbA464	30S ribosomal protein S11		1.16958e+07		1.16958e+07		2
Q3ZXD3	cbdbA759	translin family protein		9.95534e+06	1.55712e+06	1.15125e+07		2	1
Q3ZZ63	cbdbA1493	DNA-binding response regulator	11369620			11369620	1
Q3ZYB8	cbdbA1117	carbamoyl phosphate synthase small subunit			1.12735e+07	1.12735e+07			2
Q3ZXX7	cbdbA957	50S ribosomal protein L11		1.08709e+07		1.08709e+07		3
Q3ZZU6	cbdbA529	phosphoenolpyruvate synthase		1.05644e+07		1.05644e+07		5
Q3ZZL7	cbdbA446	50S ribosomal protein L16		1.03883e+07		1.03883e+07		1
Q3ZWN0	cbdbA170	putative		1.00068e+07		1.00068e+07		1
Q3ZYH2	cbdbA1234	DNA-binding response regulator		9.71647e+06		9.71647e+06		2
Q3ZW17	cbdbA1611	MerR family transcriptional regulator		9.59525e+06		9.59525e+06		2
Q3ZX01	cbdbA586	DNA-directed RNA polymerase subunit beta		9.57069e+06		9.57069e+06		2
Q3ZZI6	cbdbA425	chorismate synthase		9.46078e+06		9.46078e+06		2
Q3ZWK4	cbdbA143	pyridine nucleotide-disulphide oxidoreductase family protein		9.28475e+06		9.28475e+06		4
Q3ZVX3	cbdbA1605	hypothetical protein cbdb_A1605	8215260	1.04709e+06		9.26235e+06	1	1
Q3ZXT3	cbdbA907	hypothetical protein cbdb_A907	8977595			8977595	1
Q3ZYH8	cbdbA1225	ribonuclease PH			8.92304e+06	8.92304e+06			3
Q3ZZC0	cbdbA323	phosphoribosylformylglycinamidine synthase I			8.8312e+06	8.8312e+06			1
Q3ZXY1	cbdbA953	hypothetical protein cbdb_A953		4.43212e+06	4.28046e+06	8.71259e+06		1	1
Q3ZXX9	cbdbA955	50S ribosomal protein L10		8.56433e+06		8.56433e+06		3
Q3ZZM5	cbdbA438	30S ribosomal protein S10		8.54974e+06		8.54974e+06		3
Q3ZZP3	cbdbA469	50S ribosomal protein L13		8.29707e+06		8.29707e+06		1
Q3ZZQ8	cbdbA454	50S ribosomal protein L18		8.20618e+06		8.20618e+06		2
Q3ZWW5	cbdbA541	hypothetical protein cbdb_A541	1564473	6.57284e+06		8.13731e+06	1	1
Q3ZZN1	cbdbA431	3-dehydroquinate synthase		7.88511e+06		7.88511e+06		4
Q3ZWT9	cbdbA218	HEAT repeat-containing PBS lyase		7.80991e+06		7.80991e+06		1
Q3ZWT2	cbdbA229	hypothetical protein cbdb_A229	7685846			7685846	1
Q3ZW96	cbdbA33	putative potassium uptake protein, fragment			7.50405e+06	7.50405e+06			1
Q3ZWY5	cbdbA545	hypothetical protein cbdb_A545	7390450			7390450	3
Q3ZZS3	cbdbA494	hypothetical protein cbdb_A494			7.3542e+06	7.3542e+06			2
Q3ZX54	cbdbA641	nicotinate-nucleotide-dimethylbenzimidazole phosphoribosyltransferase		7.17273e+06		7.17273e+06		2
Q3ZYE8	cbdbA1199	putative enoyl-(acyl-carrier-protein) reductase		3.72391e+06	3.39889e+06	7.1228e+06		1	1
Q3ZZ08	cbdbA1453	reductive dehalogenase homologous protein, RdhA	7046088			7046088	6			yes
Q3ZY83	cbdbA1104	riboflavin synthase subunit alpha			6.7926e+06	6.7926e+06			3
Q3ZZ78	cbdbA1520	hypothetical protein cbdb_A1520		6.50077e+06		6.50077e+06		4
Q3ZYL4	cbdbA1239	universal stress protein		6.4938e+06		6.4938e+06		1
Q3ZX05	cbdbA580	D-3-phosphoglycerate dehydrogenase		6.45428e+06		6.45428e+06		2
Q3ZZ39	cbdbA1469	putative crcB protein	6431214			6431214	1
Q3ZXT1	cbdbA909	Hsp20		6.41395e+06		6.41395e+06		1
Q3ZWT1	cbdbA230	hypothetical protein cbdb_A230		6.26975e+06		6.26975e+06		1
Q3ZXS9	cbdbA912	superoxide dismutase	6073580		92581.1	6.16616e+06	1		1
Q3ZX00	cbdbA587	DNA-directed RNA polymerase, beta' subunit		5.91082e+06		5.91082e+06		4
Q3ZYB5	cbdbA1120	GTP cyclohydrolase I		5.81012e+06		5.81012e+06		1
Q3ZZV6	cbdbA517	putative glycerol-3-phosphate acyltransferase PlsX		5.79274e+06		5.79274e+06		1
Q3ZZL3	cbdbA450	50S ribosomal protein L24		5.79e+06		5.79e+06		1
Q3ZY14	cbdbA1018	30S ribosomal protein S18		5.75636e+06		5.75636e+06		1
Q3ZYE3	cbdbA1142	hypothetical protein cbdb_A1142		5.3708e+06		5.3708e+06		3
Q3ZYY5	cbdbA1430	putative periplasmic protein	5331020			5331020	1
Q3ZZL9	cbdbA444	50S ribosomal protein L22		5.20933e+06		5.20933e+06		2
Q3ZYA1	cbdbA1136	HAD family hydrolase			5.07533e+06	5.07533e+06			1
Q3ZZJ7	cbdbA409	malate dehydrogenase, NAD-dependent			5.0354e+06	5.0354e+06			1
Q3ZZC2	cbdbA320	elongation factor Ts		5.01405e+06		5.01405e+06		2
Q3ZXT9	cbdbA921	3-oxoacyl-			4.99149e+06	4.99149e+06			1
Q3ZZN4	cbdbA453	50S ribosomal protein L6		4.97829e+06		4.97829e+06		1
Q3ZZT2	cbdbA482	methylthioadenosine phosphorylase			4.88513e+06	4.88513e+06			1
Q3ZXB5	cbdbA726	threonyl-tRNA synthetase		4.80465e+06		4.80465e+06		1
Q3ZWX8	cbdbA556	hypothetical protein cbdb_A556	4777897			4777897	1
Q3ZW82	cbdbA1702	KH domain-containing protein		4.54516e+06		4.54516e+06		2
Q3ZZX9	cbdbA1717	hypothetical protein cbdb_A1717	4482390			4482390	1
Q3ZX58	cbdbA636	ABC-type cobalamin/Fe3+-siderophores transport system, ATPase component		89808.9	4.37109e+06	4.4609e+06		1	2
Q3ZXV4	cbdbA934	aspartate-semialdehyde dehydrogenase			4.29829e+06	4.29829e+06			1
Q3ZW45	cbdbA1638	reductive dehalogenase homologous protein, RdhA	1751557		2.5126e+06	4.26415e+06	1		1	yes
Q3ZYQ8	cbdbA1301	LuxR family DNA-binding response regulator		4.20399e+06		4.20399e+06		1
Q3ZXU9	cbdbA940	CDP-alcohol phosphatidyltransferase family protein		4.13681e+06		4.13681e+06		1
Q3ZYB3	cbdbA1123	homoserine dehydrogenase		4.11049e+06		4.11049e+06		1
Q3ZYL3	cbdbA1240	hypothetical protein cbdb_A1240		4.0824e+06		4.0824e+06		1
Q3ZZT7	cbdbA538	ATP synthase F1, beta subunit, AtpD		4.04657e+06		4.04657e+06		4
Q3ZXV0	cbdbA939	adenylosuccinate synthetase			4.02153e+06	4.02153e+06			2
Q3ZX41	cbdbA659	iron-sulfur cluster binding protein		3.98969e+06		3.98969e+06		1
Q3ZZP7	cbdbA465	30S ribosomal protein S4		3.95581e+06		3.95581e+06		3
Q3ZYA7	cbdbA1130	elongation factor G		3.86872e+06		3.86872e+06		2
Q3ZWU2	cbdbA274	preprotein translocase subunit SecD		3.72259e+06		3.72259e+06		1
Q3ZZM6	cbdbA437	elongation factor G		3.72201e+06		3.72201e+06		3
Q3ZZX6	cbdbA1721	hypothetical protein cbdb_A1721			3.67161e+06	3.67161e+06			1
Q3ZZV8	cbdbA515	50S ribosomal protein L9		3.66277e+06		3.66277e+06		1
Q3ZWF0	cbdbA88	reductive dehalogenase homologous protein, RdhA	3592556			3592556	2			yes
Q3ZZP2	cbdbA470	30S ribosomal protein S9		3.54511e+06		3.54511e+06		1
Q3ZZB8	cbdbA327	pyridoxine biosynthesis protein		3.53118e+06		3.53118e+06		1
Q3ZXW0	cbdbA926	prolipoprotein diacylglyceryl transferase	3456680			3456680	1
Q3ZVX4	cbdbA1604	hypothetical protein cbdb_A1604	3359307			3359307	1
Q3ZW71	cbdbA1715	ABC transporter, ATP-binding protein			3.34905e+06	3.34905e+06			1
Q3ZZ70	cbdbA1529	hypothetical protein cbdb_A1529		3.24699e+06		3.24699e+06		2
Q3ZY84	cbdbA1103	3,4-dihydroxy-2-butanone 4-phosphatesynthase		3.23901e+06		3.23901e+06		2
Q3ZZS2	cbdbA496	hypothetical protein cbdb_A496			3.19483e+06	3.19483e+06			1
Q3ZYZ8	cbdbA1412	excisionase family DNA binding protein		3.17133e+06		3.17133e+06		1
Q3ZZF9	cbdbA339	ATP-dependent metalloprotease FtsH	3034773			3034773	1
Q3ZWN4	cbdbA165	phosphate ABC transporter, ATP-binding protein			3.01889e+06	3.01889e+06			1
Q3ZZI4	cbdbA393	DNA translocase FtsK		2.92195e+06		2.92195e+06		1
Q3ZY10	cbdbA1023	putative translation initiation inhibitor		2.87257e+06		2.87257e+06		1
Q3ZX56	cbdbA638	cobalamin biosynthesis protein		2.86651e+06		2.86651e+06		1
Q3ZXV6	cbdbA932	polynucleotide phosphorylase/polyadenylase		2.83507e+06		2.83507e+06		4
Q3ZYL2	cbdbA1241	fasciclin domain-containing protein			2.50219e+06	2.50219e+06			1
Q3ZZQ4	cbdbA458	preprotein translocase subunit SecY		2.387e+06		2.387e+06		1
Q3ZXU1	cbdbA949	transcription elongation factor NusA		2.30355e+06		2.30355e+06		2
Q3ZXI5	cbdbA806	3-isopropylmalate dehydratase large subunit		2.30034e+06		2.30034e+06		1
Q3ZZA0	cbdbA287	ribonucleotide-diphosphate reductase subunit alpha		2.25388e+06		2.25388e+06		3
Q3ZXF4	cbdbA734	hypothetical protein cbdb_A734		2.2278e+06		2.2278e+06		1
Q3ZW14	cbdbA1614	putative integral membrane efflux protein		2.17047e+06		2.17047e+06		2
Q3ZZ67	cbdbA1489	hypothetical protein cbdb_A1489		1.96946e+06		1.96946e+06		1
Q3ZYT8	cbdbA1374	ATP-dependent Clp protease, ATP-binding subunit ClpC		1.95372e+06		1.95372e+06		1
Q3ZZJ0	cbdbA419	inorganic polyphosphate/ATP-NAD kinase			1.82074e+06	1.82074e+06			1
Q3ZW84	cbdbA1700	recA protein		1.79823e+06		1.79823e+06		1
Q3ZYQ0	cbdbA1309	putative type IV pilus assembly family protein		1.79664e+06		1.79664e+06		3
Q3ZW58	cbdbA1683	SAM-dependent methyltransferase		1.74163e+06		1.74163e+06		1
Q3ZYU3	cbdbA1369	transcription termination factor Rho		1.7397e+06		1.7397e+06		2
Q3ZZA3	cbdbA283	cell division protein FtsA		1.72956e+06		1.72956e+06		1
Q3ZZN6	cbdbA477	S-adenosyl-L-homocysteine hydrolase	740346	880776		1.62112e+06	1	1
Q3ZXI0	cbdbA813	acetolactate synthase, large subunit		1.60746e+06		1.60746e+06		2
Q3ZXM3	cbdbA819	phosphoribosylamine--glycine ligase			1.57786e+06	1.57786e+06			1
Q3ZX84	cbdbA663	aspartyl-tRNA synthetase			1.4179e+06	1.4179e+06			2
Q3ZWA8	cbdbA17	putative lipoprotein	1312260			1312260	1
Q3ZZM7	cbdbA435	30S ribosomal protein S7		1.21565e+06		1.21565e+06		1
Q3ZYI8	cbdbA1208	acyl carrier protein		1.06488e+06		1.06488e+06		1
Q3ZWB0	cbdbA14	orotidine 5'-phosphate decarboxylase		1.04261e+06		1.04261e+06		1
Q3ZY63	cbdbA1073	hypothetical protein cbdb_A1073	1013538			1013538	1
Q3ZXP7	cbdbA846	hydrogenase subunit HymB		996360		996360		1
Q3ZXK8	cbdbA837	hypothetical protein cbdb_A837		992147		992147		1
Q3ZZ90	cbdbA299	hypothetical protein cbdb_A299		963999		963999		1
Q3ZXS2	cbdbA873	twitching mobility protein		912603		912603		1
Q3ZX83	cbdbA664	trigger factor		873947		873947		1
Q3ZZL0	cbdbA452	30S ribosomal protein S8		861396		861396		1
Q3ZW87	cbdbA4	DNA gyrase, subunit B		839509		839509		1
Q3ZZJ2	cbdbA416	hypothetical protein cbdb_A416	790858			790858	2
Q3ZZG0	cbdbA368	deoxyuridine 5'-triphosphate nucleotidohydrolase		697259		697259		1
Q3ZZT3	cbdbA481	hypothetical protein cbdb_A481			692407	692407			1
Q3ZXI8	cbdbA803	alpha-isopropylmalate/homocitrate synthase family transferase		658439		658439		1
Q3ZZG7	cbdbA386	LuxR family DNA-binding response regulator		657532		657532		1
Q3ZXI3	cbdbA808	2-isopropylmalate synthase		596440		596440		2
Q3ZXN4	cbdbA861	aminopeptidase protein		533004		533004		1
Q3ZXC4	cbdbA718	cofactor-independent phosphoglycerate mutase		489080		489080		1
Q3ZXA5	cbdbA688	hypothetical protein cbdb_A688		467126		467126		1
Q3ZY86	cbdbA1100	hypothetical protein cbdb_A1100		409981		409981		1
Q3ZWU9	cbdbA266	hypothetical protein cbdb_A266		352037		352037		1
Q3ZZ06	cbdbA1455	reductive dehalogenase homologous protein, RdhA	346807			346807	1			yes
Q3ZX19	cbdbA623	cell division protein FtsA		338397		338397		1
Q3ZZH2	cbdbA380	carbohydrate kinase		322783		322783		1
Q3ZZA2	cbdbA285	cell division protein FtsZ		277327		277327		2
Q3ZYN7	cbdbA1268	dephospho-CoA kinase		261068		261068		1
Q3ZZX1	cbdbA1728	DNA gyrase, A subunit		237086		237086		1
Q3ZXB8	cbdbA723	50S ribosomal protein L20		174398		174398		1
Q3ZX48	cbdbA647	LuxR family DNA-binding response regulator		136709		136709		1
Q3ZWQ4	cbdbA198	ferredoxin, iron-sulfur cluster-binding protein		100557		100557		2
Q3ZYG0	cbdbA1183	argininosuccinate synthase		22458.9		22458.9		1
Q3ZZS9	cbdbA486	putative daunorubicin resistance ABC transporter, ATP-binding protein		21231.1		21231.1		1
Q3ZYQ1	cbdbA1308	hypothetical protein cbdb_A1308		20839.7		20839.7		1
Q3ZY82	cbdbA1105	riboflavin biosynthesis protein RibD		5625.05		5625.05		1
		Sum area counts of all proteins:	3.94656e+10	1.85403e+10	1.75635e+10	7.55694e+10
		Number of proteins:	103	233	116	305	401	677	501

## Sheet: Table S2
Protein	Color code
RdhA	RGB (255, 0, 0)
RdhB	RGB (247, 113, 174)
OmeA	RGB (0, 176, 80)
OmeB	RGB (146, 208, 80)
HupL	RGB (0, 112, 192)
HupS	RGB (0, 176, 240)
HupX	RGB (255, 204, 0)
